# Supplementary material for: Commonalities and Divergences in the Cognitive Profiles of Autism and Dementia: Protocol for a Narrative Literature Review
Source: JMIR Res Protoc. 2026 May 12;15:e82349. doi: 10.2196/82349 (PMC13167056; doi:10.2196/82349)
Supplement: Multimedia Appendix 1 [file resprot-v15-e82349-s001.xlsx]

## Sheet: Example of paper recording
Paper	Clinical diagnosis ASD	Type of pub	`Effect size	General notes	Paper score	ASD with TD (normal IQ)	English peer reviewed	Cross reference codes (domains)
E.G. Example 1 et al (2018)	Yes (1)	Meta-analysis (3)	Yes (1)		5	Yes	Yes
E.G. Example 2 et al (2017)	Yes (1)	Meta-analysis (3)	Yes (1)		5	Yes	Yes
E.G. Example 3 (2005)	Yes (1)	Single study (1)	No (0)		2	Yes	Yes
									D1, D3, D4
									G1, G2

## Sheet: Example of domain numbers
Paper Name		Number of studies	After duplication	See appendix for full list of papers and sub domains
E.G. Example 1 et al (2018)		Adults (A) overall 52 (4)	51 (4)
		A fluency 25 (3)	25 (3)
		A concept formation 17 (2)	16 (2)
		A mental flexibility 12 (2)	12 (2)
		A planning 9 (1)	8 (1)
		A response inhibition 21 (3)	21 (3

## Sheet: Example of duplication check 1
Paper Name		E.G. Example 1 et al (2018)	E.G. Example 2 et al (2017)	E.G. Example 3 (2005)
Papers Cited (arrange alphabetically)		E.G. Black et al (2025)	E.G. Example 3 (2005)	E.G. Example 3 (2005)
		E.G. Blue (2020)	E.G. Brown (2015)
		E.G. Green (2017)	E.G. Green (2017)
		E.G. Jones et al (2021)	E.G. John (2023)
		E.G. Pink (2023)	E.G. Smith et al (2020)
		E.G. Simon (2012)	E.G. Snow (2022)
		E.G. Smith et al (2020)	E.G. White (2025)
Number of duplicates		2	3	1
Confirm removal of duplicates and where recorded		Removed (Date) recorded on paper recording sheet and domain number	Removed (Date) recorded on paper recording sheet and domain number	Do not record paper as this is included in Example 2 et al. Keep paper for context
		Table	No duplicate
			Duplicate

## Sheet: Example of domain recording
Code	EF domain or subdomain	Paper Name	Number of papers reporting	First duplication check	AI duplication check	Final duplication check	Number of papers after duplication check	Effect size	Scores of papers	Consistency within papers	Participant notes	Notes on specific tasks	Cross reference code (paper)	Author review and check	If applicapble independent review and check
This is where the code for the domain will go e.g. VF	Be specific as to what is being reported on e.g. Verbal Fluency	Name and date of paper	This is how many papers have reported on this specific subdomain. If single paper then = 1. Within meta-analysis or systematic review count only papers that specifically review this subdomain ( see domain numbers tab for this information)	Note when completed and date	Note what source used and date	Note when completed and date	This should be the final number of papers used for the score.	Note small, medium or large and how it was measured e.g. Cohen's d	Cross reference to paper scores and add in here - ensure to use the corresponding score for the particular domain.	See consistency scoring sheet for how to score	Anything of note about the participants that is relevant	Anything of note about the modality of tasks that is relevant	Cross reference to the paper code for each paper noted.	Date completed	Date and score and note how any inconsistencies resolved.
